# Supplementary material for: Temporal patterns of inflammation-related proteins measured in the cerebrospinal fluid of patients with aneurysmal subarachnoid hemorrhage using multiplex Proximity Extension Assay technology
Source: PLoS One. 2022 Mar 24;17(3):e0263460. doi: 10.1371/journal.pone.0263460 (PMC8947082; doi:10.1371/journal.pone.0263460)
Supplement: S1 Data — (XLSX) [file pone.0263460.s001.xlsx]

## Sheet: NPX (Page 2)
#LOD-Chip1	1.69183	1.63174	0.766381	1.52064	1.34333	0.369285	0.979474	0.876435	0.620797	0.611282	0.783069	1.00004	1.19523	0.860183	0.748393	0.925713	0.705365	0.812974	0.445135	1.24695	0.297582	0.854787	0.290334	-0.0229423	1.14423	0.814652	1.11493	0.0408496	0.148491	0.684403	0.0131735	1.0163	-0.0887072	0.399643	1.08172	0.157328	0.647311	0.78656	0.851002	-0.0992067	1.1825	0.779077	1.1691	0.438839	1.01967	1.95702	0.450618	1.56763	0.544616
Sample ID	101_IL-8	102_VEGF-A	103_BDNF	105_MCP-3	106_hGDNF	107_CDCP1	108_CD244	109_IL-7	110_OPG	111_LAP TGF-beta-1	112_uPA	113_IL-6	114_IL-17C	115_MCP-1	116_IL-17A	117_CXCL11	118_AXIN1	120_TRAIL	121_IL-20RA	122_CXCL9	123_CST5	124_IL-2RB	125_IL-1 alpha	126_OSM	127_IL-2	128_CXCL1	129_TSLP	130_CCL4	131_CD6	132_SCF	133_IL-18	134_SLAMF1	135_TGFA	136_MCP-4	137_CCL11	138_TNFSF14	139_FGF-23	140_IL-10RA	141_FGF-5	142_MMP-1	143_LIF-R	144_FGF-21	145_CCL19	148_IL-15RA	149_IL-10RB	150_IL-22 RA1	151_IL-18R1	152_PD-L1	153_Beta-NGF
1	12.6048	9.48655	4.56639	4.29723	NAN	3.0617	1.65214	1.57173	9.04671	3.34171	6.8716	8.06344	NAN	13.3657	0.917723	2.38816	0.819373	3.0225	NAN	3.85231	5.25483	NAN	NAN	2.91072	NAN	6.51295	1.18664	5.28075	0.574014	2.65471	2.17665	NAN	2.69937	0.591552	3.09152	0.425124	NAN	NAN	1.81295	1.03872	1.78648	0.834884	7.03786	NAN	1.51953	NAN	1.25309	NAN	0.597056
9	14.2937	9.42204	0.821866	9.11488	NAN	4.595	1.79142	NAN	11.0125	4.91412	10.4328	13.327	NAN	12.9422	1.70496	6.4384	1.2828	3.40291	NAN	8.11006	5.61133	NAN	0.358858	5.84754	NAN	10.0193	NAN	5.90047	1.00357	3.14696	5.42758	NAN	2.44689	0.957022	2.35275	1.0211	NAN	NAN	1.89179	0.199663	2.32914	0.875419	12.2692	NAN	2.21021	NAN	2.67003	1.63463	1.81917
17	14.3518	9.78199	2.38049	8.30634	2.34697	5.25779	2.34741	1.20833	10.5758	5.18275	10.29	12.9411	NAN	13.1418	1.09534	6.44909	1.14627	3.95951	NAN	6.34769	5.91195	NAN	0.506089	6.34479	NAN	10.0242	NAN	6.84778	0.764356	4.14691	4.6293	NAN	2.61744	0.865673	2.96746	0.952032	NAN	NAN	2.77305	0.0754108	2.89264	1.40989	12.3078	NAN	3.07916	NAN	2.92175	1.67641	1.89382
25	10.3218	8.74642	1.83221	2.32872	NAN	3.57719	1.69488	1.54203	7.44668	3.6266	7.29429	8.26929	NAN	12.8612	NAN	1.83006	NAN	3.49467	NAN	2.71602	5.5792	NAN	NAN	3.5817	NAN	4.99025	NAN	7.85707	0.16813	2.86208	2.71454	NAN	3.96727	NAN	3.34389	0.372659	NAN	NAN	1.6127	0.943386	2.19138	1.72044	7.46999	NAN	1.65486	NAN	1.21315	NAN	0.550488
33	12.7517	9.06606	NAN	6.36413	1.4986	4.12823	1.24741	1.42117	10.3497	4.43655	10.265	10.0342	NAN	12.9651	0.844005	4.72606	NAN	2.63353	NAN	5.94756	5.66576	NAN	NAN	4.40341	NAN	8.30358	NAN	6.74392	0.363192	3.06341	3.93693	NAN	2.31746	0.539741	2.54212	NAN	NAN	NAN	1.99987	0.229032	2.29546	NAN	10.1335	NAN	2.11373	NAN	1.53291	NAN	1.24052
41	13.1373	9.37633	0.820392	4.86531	1.76204	4.23327	1.8481	1.29403	10.0721	4.96172	8.59072	9.36491	NAN	13.4288	0.773186	3.52039	NAN	2.9997	NAN	3.98764	6.01391	NAN	NAN	4.48556	NAN	9.1372	NAN	4.43194	0.489503	3.91223	2.72801	NAN	3.1543	0.491523	2.75355	0.202425	0.798215	NAN	3.42601	-0.0267903	2.77028	3.37973	10.2557	NAN	2.83191	NAN	2.53196	NAN	2.24497
49	13.6284	8.4975	2.92621	8.8358	1.62908	3.84902	2.6763	1.33944	9.41526	4.2218	8.0308	11.0878	NAN	12.719	NAN	5.01374	0.996929	4.94394	NAN	4.78789	5.00874	NAN	NAN	6.71526	NAN	7.97494	3.58979	9.76323	0.543987	3.79053	5.00406	NAN	3.54924	0.756353	4.50466	1.35066	NAN	NAN	0.989112	1.14133	2.07126	2.81215	7.17012	NAN	2.00171	NAN	3.20191	NAN	0.808698
57	14.3179	10.0247	NAN	8.2577	1.35738	5.46269	1.7747	1.7526	11.7094	5.80063	11.1289	12.4645	NAN	13.4076	1.41824	3.54871	0.915437	2.93239	NAN	5.55791	5.96256	NAN	NAN	6.3025	NAN	10.3197	NAN	5.81524	NAN	4.52268	5.17865	NAN	2.70775	0.750268	2.12793	NAN	NAN	NAN	3.01882	0.356124	2.86763	1.25938	11.1409	NAN	3.67949	NAN	2.95585	NAN	2.64383
65	13.4054	8.9968	5.55514	7.00753	1.60419	4.3126	1.566	1.18734	10.6301	4.61316	9.08487	9.20292	NAN	13.3444	NAN	4.28253	NAN	3.11669	NAN	4.48658	5.79525	NAN	NAN	4.36106	NAN	9.46104	NAN	5.29431	0.149428	3.432	2.80952	NAN	2.76139	0.811251	3.02923	0.166603	NAN	NAN	2.32483	NAN	2.53353	2.02829	10.8091	NAN	2.27364	NAN	2.70278	NAN	2.02295
73	13.0108	10.4054	NAN	4.37647	NAN	4.10146	1.86323	1.19782	10.4366	4.59075	7.78846	10.0476	NAN	13.2164	NAN	1.56741	NAN	3.59192	NAN	4.27702	5.95308	NAN	NAN	3.29468	NAN	7.16844	NAN	5.56017	NAN	4.15321	3.42448	NAN	3.49695	NAN	1.80406	NAN	NAN	NAN	4.15309	0.665311	2.5539	1.42668	9.57775	NAN	2.64555	NAN	2.20339	NAN	1.36759
81	13.6105	10.4663	3.9711	7.5599	NAN	5.13402	2.09984	2.04353	10.1903	5.09128	10.5738	10.1104	NAN	13.4003	0.955724	4.16997	NAN	2.94506	NAN	5.88308	6.10081	NAN	NAN	5.04341	NAN	10.556	NAN	4.89107	NAN	4.38223	4.90284	NAN	2.98726	1.21486	2.24009	NAN	NAN	NAN	3.3951	2.49568	2.52976	0.870008	11.4643	NAN	4.08413	NAN	2.41167	NAN	1.95123
T423-7602	12.7693	10.1144	1.99655	6.7344	1.71349	4.82147	2.89794	1.83757	11.1162	5.22013	9.28517	9.53987	NAN	13.4488	NAN	3.63116	NAN	2.96737	NAN	4.75184	6.03363	NAN	0.719882	4.31047	NAN	8.14473	NAN	6.13764	0.582521	4.16802	3.42593	NAN	3.29895	NAN	2.99029	0.378633	NAN	NAN	3.77466	-0.0503352	2.83137	2.34543	8.60157	NAN	3.54036	NAN	4.06725	NAN	2.75534
2	14.9878	9.58765	2.89588	6.35187	1.35456	4.13005	1.771	2.085	10.8627	5.11597	9.29106	12.4485	NAN	13.2831	0.827233	4.03041	NAN	2.71333	NAN	5.4481	5.75963	NAN	NAN	5.66766	NAN	12.0493	NAN	6.14063	0.501639	3.73806	4.35059	NAN	2.78066	0.836695	2.4676	0.302769	NAN	NAN	2.39755	0.184122	2.41184	1.02655	11.7781	NAN	3.02963	NAN	1.73718	NAN	1.7261
10	15.0749	10.4967	1.68586	6.39085	NAN	3.77425	2.37096	1.05145	9.80814	3.75482	7.40777	10.1909	NAN	12.8404	NAN	3.07174	0.856396	3.58563	NAN	2.44586	5.40936	NAN	NAN	4.31902	NAN	9.18936	NAN	5.99358	0.426462	2.74797	2.90079	NAN	2.25834	0.487029	3.65683	0.335602	NAN	NAN	1.62387	0.819027	1.64054	0.948581	6.85417	NAN	1.56254	NAN	1.94468	NAN	0.7543
18	14.0513	9.94879	1.05856	6.23246	NAN	5.41631	1.97329	1.4722	10.5824	4.87812	11.2946	11.2875	NAN	13.3385	0.945616	5.22632	0.7642	3.53786	NAN	7.95646	5.92037	NAN	NAN	4.86079	NAN	11.1913	NAN	5.2339	0.299532	3.87646	4.07532	NAN	2.65283	2.06097	2.78329	0.624759	NAN	NAN	2.4762	0.89117	1.95373	NAN	12.6223	NAN	3.18309	NAN	2.20662	NAN	2.33533
26	13.4078	9.81556	1.86414	7.56298	2.04672	4.60393	2.64399	1.10876	11.7331	5.72015	9.76717	12.365	NAN	13.2664	NAN	3.11532	NAN	3.10952	NAN	4.45736	6.14144	NAN	NAN	5.38882	NAN	9.85755	NAN	4.32154	0.471477	4.4472	3.34599	NAN	3.09854	0.871052	3.13994	0.250466	NAN	NAN	3.35453	0.487543	2.48967	2.5087	11.9469	NAN	3.46918	NAN	3.11722	NAN	2.60996
34	12.3073	10.0469	3.2815	2.96214	NAN	3.20866	NAN	1.40617	8.4925	2.38432	6.6422	7.81597	NAN	13.4302	NAN	2.91861	NAN	5.39277	NAN	5.0845	8.87009	NAN	1.48992	2.15962	NAN	7.59984	NAN	5.78161	NAN	1.68242	1.83751	NAN	2.35212	NAN	2.30765	NAN	NAN	NAN	1.2055	NAN	1.86767	NAN	6.00731	NAN	NAN	NAN	1.38197	NAN	NAN
42	15.0654	10.2328	NAN	9.08956	NAN	5.5212	1.97208	1.51292	11.8686	6.23868	11.0549	12.803	NAN	13.3257	1.3044	5.2955	1.30985	3.63257	NAN	6.6415	6.12833	NAN	NAN	6.23709	NAN	11.9438	NAN	4.8562	0.741871	4.97578	5.61582	1.10553	3.10864	1.86559	2.86469	NAN	NAN	NAN	3.70812	0.541591	2.87319	1.6031	12.4694	0.461493	3.86044	NAN	2.762	1.83262	2.80224
50	9.87806	8.71628	NAN	5.46185	1.49899	4.15228	NAN	0.981516	7.54031	2.23638	7.31658	9.64563	NAN	12.4982	NAN	3.36659	NAN	1.81784	NAN	2.913	4.71556	NAN	NAN	2.84691	NAN	6.13039	NAN	4.46407	NAN	1.5411	1.28896	NAN	1.77839	NAN	1.75381	NAN	NAN	NAN	NAN	NAN	1.62752	0.856833	7.97932	NAN	1.04344	NAN	1.55663	NAN	NAN
58	14.2636	10.8116	4.1991	7.20299	2.18954	4.84523	2.58742	1.37874	11.646	5.06103	8.52129	11.7782	NAN	12.8669	NAN	3.83943	NAN	3.17934	NAN	3.41494	6.02016	NAN	NAN	6.73886	NAN	10.1222	NAN	7.15684	0.618093	3.55311	3.67691	NAN	3.45736	0.514944	3.54504	1.39162	1.26942	NAN	3.27578	0.105666	3.2648	1.42251	9.70941	NAN	3.03609	NAN	3.55264	NAN	1.6233
66	11.6079	8.91792	2.68431	4.59276	NAN	4.16702	0.991858	1.4329	10.1223	4.60556	9.57815	8.29208	NAN	12.6136	NAN	3.37467	NAN	2.0104	NAN	4.17342	5.76344	NAN	NAN	2.96594	NAN	7.80645	NAN	4.55393	NAN	2.71524	2.314	NAN	2.8823	0.458595	2.43684	NAN	NAN	NAN	1.82164	NAN	2.60819	NAN	9.98647	NAN	1.84475	NAN	1.25611	NAN	1.17367
74	14.5754	11.4509	NAN	7.93724	3.27738	4.83843	1.68523	1.6788	10.191	4.95493	9.24264	12.0528	NAN	13.2714	0.797176	4.13989	NAN	3.44774	NAN	6.41307	5.97868	NAN	NAN	7.40575	NAN	9.79529	NAN	8.48598	NAN	3.96465	3.83346	NAN	3.08107	NAN	2.69403	0.738962	NAN	NAN	3.6855	1.80448	3.00983	1.57478	11.5802	NAN	3.00699	NAN	2.65023	NAN	2.04129
82	12.9285	8.97789	5.7841	3.21255	NAN	3.05647	1.11041	0.974848	6.97813	2.9612	5.63469	7.55449	NAN	13.523	NAN	1.68511	NAN	2.22329	NAN	2.00923	5.25491	NAN	NAN	2.67961	NAN	6.36099	NAN	5.9081	NAN	1.87896	1.64096	NAN	2.59699	NAN	1.89205	NAN	NAN	NAN	1.4241	NAN	1.5733	NAN	6.30265	NAN	NAN	NAN	0.889724	NAN	NAN
T427-6447	13.5986	9.29353	NAN	5.88371	NAN	4.59527	1.53224	0.993032	10.378	4.86718	8.93911	9.88026	NAN	13.5258	NAN	3.45692	NAN	2.83461	NAN	4.2559	6.01545	NAN	NAN	4.84695	NAN	10.2441	NAN	5.17468	0.361148	3.8332	2.66565	NAN	2.6591	0.599835	2.28752	NAN	NAN	NAN	3.23194	0.0652546	2.3244	1.68697	9.72579	NAN	2.82393	NAN	2.8128	NAN	2.08521
3	14.9495	10.2173	2.81767	8.72521	1.43184	5.11781	1.97968	2.41247	12.2127	5.84856	11.2505	13.2311	NAN	13.222	1.4125	4.28815	0.950321	4.00166	NAN	6.07061	5.87018	NAN	0.668022	6.07254	NAN	11.9531	NAN	5.37094	0.66931	4.16203	5.19918	NAN	2.80308	1.35906	3.09184	1.03112	NAN	NAN	2.79305	0.808668	2.52586	0.912823	12.4256	NAN	3.43888	NAN	3.38235	1.76327	2.44129
11	10.2495	8.29803	NAN	3.31023	NAN	3.77053	1.15532	1.21325	8.09178	3.71711	7.44113	6.82571	NAN	12.0637	1.05947	3.00356	NAN	1.93714	NAN	2.91064	5.60909	NAN	NAN	2.4966	NAN	5.84436	NAN	4.29521	0.236362	2.26278	1.28775	NAN	2.55167	0.501061	2.07781	0.289819	NAN	NAN	2.63165	-0.0493014	2.22524	0.854008	7.83094	NAN	1.68689	NAN	1.40792	NAN	1.48162
19	14.8477	10.628	0.791544	7.09401	1.85778	4.34108	3.0028	1.22796	11.3087	5.40458	9.24157	11.7174	NAN	12.494	NAN	3.11201	1.56185	4.59898	NAN	4.83466	6.27118	NAN	NAN	5.93892	NAN	11.6284	NAN	9.882	0.865408	4.56927	3.93413	NAN	3.51068	0.742237	4.66205	1.45302	NAN	NAN	3.38897	2.34132	3.22314	2.10733	8.60079	NAN	3.1107	NAN	2.9332	NAN	1.18699
27	14.6952	10.2846	0.834441	7.93816	1.35673	5.4541	2.26568	1.3397	12.1168	5.98542	11.4171	12.7394	NAN	13.3899	1.67883	5.32187	1.09258	3.15471	NAN	7.10701	6.03323	NAN	NAN	6.31673	NAN	10.9027	NAN	6.0701	1.08823	5.04455	5.59157	1.01684	2.58238	1.27999	3.32782	0.648209	NAN	0.860401	2.7999	0.858968	2.3159	0.875346	12.5258	NAN	3.62133	NAN	3.16609	2.20042	2.29812
35	13.4078	9.42881	3.06143	5.67311	NAN	4.05521	1.46489	1.59072	9.90347	4.27493	8.42382	7.80604	NAN	13.3564	NAN	4.05091	0.75635	2.86927	NAN	5.0465	5.97279	NAN	NAN	4.57147	NAN	9.21356	NAN	5.69271	NAN	3.14636	2.07834	NAN	3.10093	NAN	1.89291	0.383097	NAN	NAN	3.66013	0.66727	3.22495	1.03013	10.7915	NAN	2.52752	NAN	2.16492	NAN	1.84544
43	11.655	11.4734	3.66259	6.16207	1.69493	3.9932	2.89453	1.07612	10.7794	4.52942	7.82725	11.457	NAN	13.3451	NAN	2.59095	0.784265	3.43517	0.563965	2.64666	5.49433	NAN	NAN	3.93413	NAN	5.75983	1.2122	5.36428	0.276464	3.48325	2.6629	NAN	2.7208	NAN	3.10136	0.517514	NAN	NAN	1.45478	0.475589	1.86517	0.938479	6.80425	NAN	1.8034	NAN	2.7921	NAN	1.0034
51	10.2288	8.11925	NAN	4.15163	NAN	4.07794	NAN	1.01424	6.70952	2.29215	8.29916	6.9643	NAN	12.831	0.758783	3.33178	NAN	1.81101	NAN	3.57752	4.76432	NAN	NAN	3.32365	NAN	4.76116	NAN	4.62763	NAN	1.30463	1.64756	NAN	1.86604	NAN	1.86382	NAN	NAN	NAN	NAN	0.142374	1.55109	0.796567	8.52078	NAN	1.1618	NAN	0.714179	NAN	NAN
59	15.0182	10.8405	4.55999	10.2545	2.13126	6.00894	4.12796	1.17488	11.8589	6.46201	10.626	12.3792	NAN	13.1927	3.7814	8.19099	1.38483	6.65987	NAN	6.81237	6.19833	NAN	2.595	9.75116	NAN	11.6402	3.2548	10.4668	1.13227	5.04408	6.39338	1.63257	4.56537	0.482316	3.11512	3.56833	0.968797	0.933318	3.82874	4.93905	3.5058	2.30508	12.9314	0.73964	4.7811	NAN	6.12214	3.8257	2.68983
67	12.8724	8.64029	5.11088	5.01397	NAN	3.76426	1.90692	1.02888	7.29852	3.37377	6.47884	7.38541	NAN	13.3953	NAN	2.29202	0.872788	3.2369	NAN	2.20041	5.21242	NAN	NAN	3.22155	NAN	6.2106	NAN	8.66018	NAN	2.89917	2.21765	NAN	3.03393	NAN	2.43728	0.209983	NAN	NAN	1.32483	0.446588	1.4055	1.62627	5.98717	NAN	1.43361	NAN	1.41324	NAN	NAN
75	14.6473	10.6612	NAN	7.3708	NAN	5.10589	1.23688	1.44036	9.10003	4.46807	10.3189	8.87127	NAN	13.3083	0.932164	3.85284	NAN	2.72422	NAN	6.19411	5.8267	NAN	NAN	4.69614	NAN	8.42599	NAN	5.99009	NAN	2.75787	3.11991	1.13327	2.88651	NAN	1.92517	1.04445	NAN	NAN	3.77798	2.86049	2.65824	NAN	10.2245	NAN	2.86581	NAN	1.74876	NAN	1.13674
83	14.3152	9.97641	5.31076	6.77386	2.1167	4.5747	2.03255	1.90829	9.98498	5.19133	8.72052	11.8731	NAN	13.3744	0.981506	5.60214	NAN	3.00446	NAN	5.41918	5.93039	NAN	NAN	4.95455	NAN	11.0286	NAN	5.18639	NAN	3.76544	4.62403	NAN	3.00157	NAN	2.46337	NAN	NAN	NAN	3.48945	0.0579077	2.89953	1.52612	12.3789	NAN	3.27347	NAN	2.90447	NAN	1.8173
4	14.0554	10.466	0.939338	5.52627	1.66836	4.29644	2.5167	1.25054	10.6088	3.71677	7.62313	9.85738	NAN	12.9728	0.760522	2.18721	1.06403	3.80496	NAN	3.24712	5.70355	NAN	NAN	3.32633	NAN	7.57995	1.4228	6.42257	0.652399	3.02568	2.91202	NAN	2.95049	0.525787	3.47253	1.01864	NAN	NAN	3.07167	1.08606	2.65482	1.5451	8.64435	NAN	1.8334	NAN	2.56332	NAN	1.04784
12	12.5945	9.39567	NAN	5.26173	1.34476	4.16729	NAN	1.5135	9.6774	3.77759	9.51034	9.31055	NAN	12.7654	1.45078	4.48141	NAN	2.75887	NAN	5.70398	5.52511	NAN	NAN	3.42265	NAN	9.28475	NAN	4.30407	0.354506	2.50778	3.2771	NAN	2.47135	0.992199	2.36176	0.214012	NAN	NAN	2.44738	0.259571	2.1551	NAN	12.137	NAN	1.96199	NAN	1.64628	NAN	1.39501
20	11.8725	9.94551	NAN	4.8163	NAN	4.22755	1.77376	1.37799	10.6291	5.04781	8.20142	8.483	NAN	13.0784	0.983385	3.05305	NAN	2.87017	NAN	5.16549	6.16619	NAN	0.40141	2.61285	NAN	7.3887	NAN	4.04185	0.410826	4.01733	2.01624	NAN	3.13424	NAN	2.12643	0.252198	NAN	NAN	3.33157	NAN	3.05748	1.07242	10.5051	0.460533	3.41116	NAN	2.6969	NAN	2.04068
28	12.4173	9.02002	NAN	5.22331	1.44105	3.70805	NAN	1.24009	9.30482	2.66749	7.1363	10.2999	NAN	13.1488	NAN	3.06235	NAN	2.0352	NAN	2.74252	5.04232	NAN	1.30232	3.33933	NAN	8.71685	1.45745	5.90765	NAN	1.83965	1.39094	NAN	2.25981	NAN	2.53007	NAN	NAN	NAN	1.36344	0.274203	1.82224	1.36066	7.72529	NAN	1.23032	NAN	1.25122	NAN	0.824024
36	12.3216	9.89626	2.41943	4.76288	NAN	3.97126	1.48186	1.68482	9.42234	4.31058	8.51652	9.01063	NAN	12.9925	0.873245	4.72333	NAN	2.68412	NAN	5.9978	6.07405	NAN	0.851572	4.03399	NAN	9.29966	NAN	4.85387	0.219407	3.76608	3.06629	NAN	2.81512	0.77603	2.25279	0.282498	NAN	NAN	3.61696	0.570708	2.67888	NAN	10.9274	NAN	2.99758	NAN	1.88695	NAN	1.56076
44	13.794	8.94671	1.06082	5.42127	NAN	3.99012	1.01971	2.0692	9.87811	5.03568	7.92885	10.4381	NAN	13.4665	0.988887	5.12326	NAN	2.40228	NAN	4.86426	5.70389	NAN	1.36191	4.73534	NAN	10.9119	NAN	4.86986	NAN	3.48592	2.12197	NAN	2.84981	NAN	1.61558	NAN	NAN	NAN	2.56029	NAN	2.02332	0.965967	9.56434	NAN	2.39589	NAN	2.47248	NAN	2.57778
52	12.7037	12.7464	7.02962	7.59185	3.04427	5.42517	3.25241	1.25237	12.3164	5.34517	8.66226	12.1815	NAN	12.7628	0.940983	5.88691	1.02951	4.02888	NAN	5.82465	6.07625	NAN	1.23576	5.77718	NAN	8.98273	2.73743	7.21642	0.831364	4.03241	4.12682	NAN	3.68481	0.750335	4.52879	0.615834	0.832112	NAN	2.07537	1.63148	3.08435	2.18804	10.3269	0.702437	2.90836	NAN	3.52495	NAN	1.72638
60	15.0021	11.3867	1.57374	10.2719	NAN	6.51095	2.15019	1.948	10.4316	5.2425	11.7145	12.6179	NAN	13.2334	6.55806	6.74708	NAN	3.94605	NAN	10.3623	5.68718	NAN	3.69386	8.87313	NAN	11.9426	NAN	8.58992	0.748798	3.79274	5.73411	NAN	2.7569	2.12125	3.27021	2.91608	1.17085	1.02647	1.85597	3.66362	2.56554	1.25301	12.5817	NAN	3.68341	NAN	5.19967	3.52604	1.15283
68	14.7401	9.5192	3.43729	6.76291	NAN	4.70732	1.72254	0.927418	10.1336	5.01094	9.14428	11.8865	NAN	13.2992	1.50884	4.47132	NAN	2.84701	NAN	4.98732	5.909	NAN	1.50673	5.9859	NAN	11.3104	NAN	6.01026	0.344181	3.62507	4.26821	NAN	2.30182	0.58901	2.30687	NAN	NAN	NAN	2.56041	0.439421	2.20027	1.57169	11.4508	NAN	2.41584	NAN	2.33708	NAN	2.07332
76	11.61	8.74516	4.85622	5.733	NAN	3.68217	1.18526	1.14409	7.84534	3.17456	7.01857	9.26192	NAN	13.0275	NAN	3.10648	NAN	3.01137	NAN	2.72074	5.11823	NAN	NAN	3.36068	NAN	6.38958	1.13737	9.10271	NAN	2.70226	2.60296	NAN	3.20432	NAN	3.41789	NAN	NAN	NAN	1.14296	0.441411	1.69729	1.42606	7.5928	NAN	1.45456	NAN	0.891106	NAN	0.610528
84	14.3598	10.5739	4.45883	6.65087	1.39725	4.95604	2.13053	2.41603	11.2079	5.84488	11.4228	11.0034	NAN	13.2456	1.41603	5.50996	NAN	3.27505	NAN	6.87794	5.98119	NAN	0.413679	4.96981	NAN	11.2739	NAN	4.90517	NAN	4.04672	5.2284	NAN	3.16613	1.31427	2.67715	NAN	NAN	NAN	3.84686	0.13891	3.12368	0.851429	12.8326	NAN	3.78549	NAN	2.90762	1.66639	2.33483
5	13.7397	10.0951	NAN	6.68331	1.47783	4.84093	2.12832	1.53359	10.6458	4.91097	8.93601	13.2197	NAN	13.2243	2.42398	3.8439	NAN	3.95212	NAN	5.17097	6.09087	NAN	NAN	5.48485	NAN	9.69824	NAN	5.06625	0.55464	3.91547	4.29542	NAN	3.48618	0.570595	2.49859	1.05757	NAN	NAN	3.9284	0.276085	3.5029	0.978036	11.8306	NAN	2.95058	NAN	3.5418	NAN	2.01415
13	14.9834	11.1343	1.47262	8.48365	1.97458	4.69159	4.91828	1.78259	9.31959	6.24181	8.78199	10.9928	1.56649	12.6843	0.823438	5.02592	2.52127	7.0536	0.804178	5.67291	6.06601	NAN	0.587528	8.96509	NAN	9.81004	NAN	10.1821	2.38715	5.63337	7.16869	1.52543	4.90401	1.54532	6.88414	3.31643	0.707181	NAN	1.39327	3.11612	2.55305	4.48198	8.9848	0.983729	4.3915	NAN	5.25457	1.79761	0.776594
21	14.1032	10.3855	NAN	6.26605	NAN	4.79687	1.77347	0.997623	10.8151	5.61454	9.54171	13.1473	NAN	13.0398	2.04364	4.27853	0.935985	3.47476	NAN	6.69163	6.08623	NAN	NAN	5.53235	NAN	9.9674	NAN	4.87979	0.950436	4.41349	5.23718	NAN	2.83899	0.792504	2.3466	0.444026	NAN	NAN	3.16661	NAN	2.55809	NAN	12.3171	0.52001	3.80544	NAN	2.77588	NAN	2.23654
29	11.1704	8.36927	NAN	4.38496	1.49258	4.01404	NAN	1.35391	8.53556	3.43203	7.2099	7.82063	NAN	12.4927	NAN	3.27876	NAN	1.92759	NAN	3.88818	5.56452	NAN	NAN	2.77912	NAN	6.99795	NAN	4.09904	0.156096	2.33358	1.3502	NAN	2.519	NAN	1.6932	NAN	0.670239	NAN	2.12546	-0.0894871	1.78612	1.1884	7.82998	NAN	1.77254	NAN	1.42461	NAN	1.18228
37	11.5322	8.86202	2.77234	3.75284	NAN	3.05942	NAN	1.00744	8.71362	2.56014	6.92655	7.98971	NAN	13.4248	NAN	1.77649	NAN	1.80216	NAN	2.02935	4.83877	0.93778	NAN	2.55566	NAN	6.88975	NAN	4.38445	NAN	1.42253	1.14081	NAN	2.09523	NAN	2.48608	NAN	NAN	NAN	1.38011	NAN	1.74938	1.64517	6.80583	NAN	NAN	NAN	0.73958	NAN	0.728047
45	14.0895	9.96055	1.51917	7.31774	NAN	4.86146	1.50552	1.9124	11.2769	5.59898	9.75711	13.2407	NAN	13.1648	2.70362	4.82259	1.21764	2.50605	NAN	5.81143	5.85718	NAN	NAN	6.22305	NAN	10.3109	NAN	4.90562	0.310741	4.26215	5.15388	NAN	2.49986	0.715761	2.00654	0.248333	NAN	NAN	2.56312	0.0960823	1.99385	NAN	11.0101	NAN	3.01608	NAN	3.53001	1.69255	2.19975
53	14.6103	11.4497	5.34079	9.16789	1.88407	6.11796	2.72964	1.78524	12.6195	6.82509	11.1377	13.2354	NAN	13.3651	0.997719	6.36997	1.36815	4.09584	NAN	7.0122	6.19278	NAN	0.659815	7.43136	NAN	9.91819	1.14577	5.98759	0.835359	5.24734	6.43368	NAN	3.15676	0.763849	3.15572	1.05987	NAN	NAN	2.73764	1.43644	3.31029	3.31609	11.9965	0.775992	4.05422	NAN	4.21001	2.28541	3.75403
61	12.2605	10.2463	NAN	5.74543	1.45764	3.7831	1.7702	0.955845	11.3363	5.00039	7.47791	10.8314	NAN	12.9333	NAN	2.52924	NAN	2.69286	NAN	3.30933	5.66374	NAN	NAN	3.50522	NAN	8.4775	NAN	4.53787	NAN	2.38126	2.13078	NAN	2.52305	NAN	1.983	0.33039	0.999036	NAN	2.11864	-0.0851425	2.02941	1.57506	10.1093	NAN	1.71149	NAN	2.66706	NAN	1.96035
69	14.7818	10.7105	3.19573	8.70149	1.4075	6.06399	1.91283	1.3835	12.2766	6.30373	11.9033	12.8483	1.31227	13.3494	1.78155	4.14042	1.37218	3.11844	NAN	6.86448	6.09752	NAN	NAN	5.94597	NAN	11.4751	NAN	5.88172	0.633246	4.84572	5.77031	1.06196	2.93019	2.16363	2.31759	NAN	NAN	0.822442	3.39536	0.8627	2.77475	0.976335	12.6107	0.527492	3.81587	NAN	2.95095	1.78341	2.85073
77	9.81815	7.91401	1.04022	4.08882	1.46792	3.93748	NAN	1.18769	6.79607	2.22171	6.84888	5.67813	NAN	12.6981	NAN	2.20064	NAN	1.14167	NAN	2.76219	5.15711	NAN	NAN	1.97895	NAN	4.08391	NAN	4.5323	NAN	1.47785	0.420575	NAN	2.35026	NAN	1.69689	NAN	NAN	NAN	NAN	NAN	1.62102	NAN	8.24571	NAN	1.11675	NAN	0.836174	NAN	NAN
85	12.898	10.0287	NAN	4.60996	NAN	3.5491	1.61531	1.07367	10.6706	3.33297	6.55068	9.90024	NAN	13.4177	NAN	1.85948	NAN	2.20919	NAN	2.80164	5.37061	NAN	NAN	2.65781	NAN	7.72531	NAN	4.07243	NAN	2.69211	1.79279	NAN	2.74154	NAN	1.88525	NAN	NAN	NAN	2.6046	NAN	2.00693	0.900502	6.99182	NAN	1.58859	NAN	1.90616	NAN	0.734079
6	8.95664	8.20022	NAN	2.52501	NAN	3.80599	1.0958	1.0603	7.97938	2.92028	6.85081	7.6368	NAN	11.1814	1.08644	1.09964	NAN	1.5008	NAN	3.05893	5.35372	NAN	NAN	1.81928	NAN	5.04333	NAN	3.75509	0.500245	2.52374	2.8096	NAN	2.30931	0.488782	1.23005	NAN	NAN	NAN	2.18492	-0.0415425	2.25696	NAN	6.52947	NAN	2.17768	NAN	1.43194	NAN	0.889097
14	13.9824	10.7919	NAN	7.79221	1.53621	5.48349	2.42429	1.843	10.6445	5.64398	10.4988	13.2677	NAN	13.2124	1.70625	6.13571	0.840351	4.1296	NAN	7.93597	6.23939	NAN	0.450468	6.6704	NAN	9.77281	NAN	6.11277	0.850877	4.44738	5.37475	NAN	2.79262	1.05076	2.98888	0.982392	NAN	0.791433	3.55085	0.687416	2.15445	0.905121	12.3647	0.572115	3.51903	NAN	4.01788	2.07535	2.38665
22	11.3614	9.53006	NAN	3.03185	NAN	2.91524	1.55667	1.24091	7.46904	3.12156	7.13006	7.8472	NAN	13.3876	NAN	1.69403	0.725624	4.01979	NAN	2.61531	5.83224	NAN	NAN	3.02845	NAN	5.51036	NAN	8.90881	0.256981	3.02705	2.30769	NAN	3.51518	0.503411	3.87873	0.252419	NAN	NAN	1.88635	0.719577	1.92045	1.1848	7.27006	NAN	1.66547	NAN	1.54311	NAN	NAN
30	12.5524	8.33002	NAN	4.70817	NAN	4.18605	NAN	1.3525	9.53469	3.69319	9.03644	9.7674	NAN	12.7061	NAN	2.49993	NAN	1.6901	NAN	3.95567	5.2973	NAN	NAN	3.59403	NAN	8.77299	NAN	4.09965	NAN	2.26436	3.03956	NAN	2.17402	0.458833	1.78145	NAN	NAN	NAN	1.57485	0.252982	2.02178	NAN	8.53454	NAN	1.70449	NAN	1.25427	NAN	0.874325
38	10.9662	8.68254	2.9521	4.73777	NAN	3.61995	1.23456	1.27261	9.40174	4.02345	7.93256	9.06894	NAN	12.8988	NAN	2.45798	NAN	2.26992	NAN	2.89205	5.77797	NAN	NAN	2.98401	NAN	6.56648	NAN	3.85523	NAN	2.99508	1.53546	NAN	2.42831	NAN	2.54504	NAN	NAN	NAN	2.32707	NAN	1.97507	2.57075	10.0584	NAN	2.26006	NAN	1.68054	NAN	1.4813
46	14.9511	10.0971	1.71037	5.25749	NAN	3.58975	1.99093	1.35419	9.17488	3.6062	7.33404	9.25815	NAN	13.168	NAN	3.01169	NAN	3.08438	NAN	2.74448	5.71513	NAN	NAN	3.8079	NAN	9.09429	NAN	7.47614	0.201422	2.58467	2.3929	NAN	3.1694	NAN	2.99536	NAN	NAN	NAN	2.37672	0.50411	2.26971	1.1585	8.36655	NAN	1.7472	NAN	1.72435	NAN	0.674644
54	14.9903	11.952	4.37828	9.66199	1.55196	6.54775	3.1052	1.59392	12.9675	7.55445	12.975	13.2867	NAN	13.0686	2.16103	6.23497	1.74282	4.43995	NAN	8.9961	6.34794	NAN	NAN	6.90534	NAN	10.9467	NAN	5.94411	1.07195	6.12435	6.73261	NAN	3.25724	2.2	3.49153	1.20757	NAN	0.878659	2.96728	1.86511	3.00461	1.44729	12.7212	0.961001	4.77581	NAN	4.31748	2.60908	3.18343
62	13.7002	9.77525	NAN	6.03673	NAN	3.99657	1.64189	2.09467	10.9876	5.52971	8.88737	13.0849	NAN	13.4712	NAN	3.76198	NAN	3.166	NAN	4.69774	6.03367	NAN	NAN	5.69205	NAN	10.6038	NAN	4.67626	NAN	3.61208	3.29837	NAN	2.86946	0.519862	2.16082	NAN	0.650003	NAN	3.21134	NAN	2.38949	1.38877	11.4048	NAN	2.84549	NAN	2.9061	NAN	2.56176
70	13.1326	9.9727	NAN	5.95982	NAN	3.44636	1.87901	0.880729	10.9884	4.35667	6.91658	11.1142	NAN	13.4293	NAN	2.50724	NAN	3.08037	NAN	2.82365	5.43353	NAN	NAN	4.17803	NAN	8.00977	NAN	4.76515	NAN	2.40004	2.3395	NAN	2.47837	NAN	2.35577	NAN	NAN	NAN	1.30598	0.979452	1.7178	1.07335	6.93936	NAN	1.47873	NAN	2.36978	NAN	0.880553
78	13.9534	10.2222	2.52246	8.18113	NAN	5.46431	1.55761	1.69515	11.7739	5.34015	11.1219	12.1667	NAN	13.4334	2.06036	4.69742	NAN	2.82219	NAN	5.63531	6.06533	NAN	NAN	5.08174	NAN	9.38755	NAN	6.48436	NAN	4.10582	5.31531	NAN	3.62398	1.16398	3.46254	NAN	NAN	NAN	2.47731	0.400893	2.88262	NAN	11.6175	NAN	3.61794	NAN	2.56717	NAN	2.09875
86	11.0802	7.84789	NAN	2.93511	NAN	3.28924	NAN	1.2021	6.43766	1.74206	6.61579	5.81953	NAN	11.4057	NAN	1.35864	NAN	0.992081	NAN	2.05215	4.84866	NAN	NAN	1.26296	NAN	5.154	NAN	4.4692	NAN	1.23016	0.330697	NAN	2.44454	NAN	1.58521	NAN	NAN	NAN	1.11032	NAN	2.24029	NAN	5.33388	NAN	1.17023	NAN	0.455621	NAN	NAN
7	13.6739	10.5245	1.1559	6.29846	NAN	3.92001	2.51598	NAN	10.6983	4.3451	7.41407	11.1782	NAN	13.0824	0.849911	1.7758	0.97315	3.3384	NAN	2.77057	5.41726	NAN	NAN	3.75582	NAN	7.52113	1.37221	5.55671	0.579991	2.91309	2.87553	NAN	2.71125	0.530263	3.1776	0.543541	NAN	NAN	1.85896	1.63893	1.93243	NAN	7.45815	NAN	1.79505	NAN	2.48492	NAN	1.28384
15	13.6213	10.0337	NAN	5.42358	NAN	4.83389	1.73534	1.47695	9.58256	4.88585	10.3873	9.04531	NAN	13.0038	1.45156	4.97037	0.76566	2.58535	NAN	7.36964	5.99036	NAN	NAN	4.15926	NAN	9.87879	NAN	5.23207	0.521151	3.42309	4.66458	NAN	2.70589	1.9749	3.24888	0.450318	NAN	NAN	2.63217	0.852407	2.12987	0.957801	11.8011	0.451475	2.73881	NAN	2.39949	NAN	1.60342
23	11.5906	9.41436	NAN	6.35377	1.7885	3.94047	1.6448	1.24478	9.2816	4.26232	8.28042	9.41376	NAN	13.5121	0.853013	3.13399	NAN	2.48077	NAN	4.22317	5.82924	NAN	NAN	4.30293	NAN	6.83668	NAN	5.45483	0.388907	2.92452	1.82876	NAN	2.41866	0.505339	3.14478	NAN	NAN	NAN	2.48093	0.0623209	2.15883	1.00014	8.61545	NAN	2.24075	NAN	2.02751	NAN	1.37524
31	10.5394	9.02463	NAN	3.83371	NAN	2.65628	1.20507	1.06389	7.0744	2.88798	5.58137	6.88872	NAN	13.486	NAN	2.38106	NAN	2.09669	NAN	2.61585	4.92168	NAN	NAN	1.98875	NAN	4.24921	NAN	7.83466	0.185494	1.6836	1.26524	NAN	2.27217	NAN	2.38898	NAN	NAN	NAN	1.12014	0.0607538	1.36124	NAN	6.08177	NAN	NAN	NAN	0.850517	NAN	NAN
39	11.5693	8.99338	1.54127	4.9566	NAN	3.2122	1.19211	1.19958	8.33408	3.33777	7.47974	9.65015	NAN	12.6693	NAN	3.19365	NAN	1.94085	NAN	3.24734	5.46707	NAN	3.24177	3.35237	NAN	7.39134	NAN	4.43023	NAN	2.38704	2.69953	NAN	2.30335	NAN	2.27732	NAN	NAN	NAN	2.15259	NAN	1.74793	1.14865	9.75014	NAN	1.7031	NAN	1.15881	NAN	0.994296
47	13.5552	10.17	NAN	7.29387	NAN	4.66705	1.81514	2.50027	10.0354	5.1854	8.64014	11.4069	NAN	13.1732	0.815959	2.71446	NAN	2.42234	NAN	4.23695	6.17106	NAN	0.444604	5.1515	NAN	10.0581	NAN	5.37321	0.176586	4.37581	4.5401	NAN	3.50131	NAN	1.65077	0.178191	NAN	NAN	4.34938	NAN	3.29355	0.94052	11.3758	NAN	3.84052	NAN	2.59541	NAN	2.62712
55	10.7338	10.0224	NAN	3.23373	NAN	2.89792	1.06688	1.20901	6.3605	2.92981	6.45025	5.90467	NAN	13.5025	NAN	1.85285	NAN	2.42219	NAN	2.05688	5.08033	NAN	NAN	1.82175	NAN	6.19453	NAN	5.90836	NAN	1.93742	1.10275	NAN	2.27485	NAN	1.69004	NAN	NAN	NAN	NAN	NAN	1.71901	NAN	6.63015	NAN	1.09736	NAN	0.726532	NAN	NAN
63	13.9183	9.53006	NAN	6.61845	NAN	4.0972	1.41928	1.78951	11.1282	5.75992	10.0644	11.993	NAN	13.337	1.05084	4.51026	0.7565	3.03752	NAN	5.32029	5.84972	NAN	NAN	5.07472	NAN	11.2308	NAN	5.13463	NAN	3.36373	4.18521	NAN	2.48989	0.82345	2.52789	NAN	0.682109	NAN	2.78222	NAN	2.23898	0.885011	12.3747	NAN	2.68065	NAN	2.22166	NAN	2.43235
71	13.9031	9.16941	NAN	7.81244	NAN	3.98323	1.28552	1.1247	10.2779	4.70849	8.23966	13.2505	NAN	12.8972	0.773681	3.18367	NAN	2.80171	NAN	4.43972	5.9085	NAN	NAN	5.75324	NAN	10.0874	NAN	4.81993	NAN	3.05798	3.44707	NAN	2.39684	NAN	1.83612	NAN	NAN	NAN	2.69666	NAN	2.02598	0.851818	10.545	NAN	2.48218	NAN	2.43611	NAN	1.77741
79	13.3864	9.84393	5.00885	3.91976	1.40699	3.19973	1.46831	1.12175	9.92096	4.18275	7.28772	9.42911	NAN	13.3483	NAN	2.69576	NAN	2.7731	NAN	3.90874	6.00236	NAN	NAN	4.93116	NAN	7.72782	NAN	6.32877	NAN	2.78177	2.85706	NAN	3.1793	NAN	2.69098	0.411215	NAN	NAN	3.03775	0.0513265	2.50939	1.7671	9.35482	NAN	2.17241	NAN	2.08379	NAN	0.806329
87	10.1975	9.2004	NAN	3.93324	NAN	3.51513	NAN	1.29553	7.08582	1.9471	7.44333	6.61715	NAN	12.3981	NAN	3.37799	NAN	1.49781	NAN	3.67664	4.97992	NAN	NAN	3.11558	NAN	4.94983	NAN	6.05045	NAN	1.59254	0.852515	NAN	2.42323	NAN	1.74733	NAN	NAN	NAN	0.879589	NAN	2.24523	NAN	7.31367	NAN	1.58556	NAN	0.506815	NAN	NAN
8	13.365	9.13143	NAN	6.57543	NAN	3.99492	1.57911	1.48296	9.33573	4.5324	8.12265	12.5853	NAN	12.7011	0.873543	3.31162	0.919343	2.81873	NAN	4.9847	5.82225	NAN	NAN	4.62379	NAN	9.93339	NAN	4.70019	0.653917	3.53458	4.67359	NAN	2.47863	0.688432	1.73677	0.599427	NAN	NAN	2.7029	0.127376	2.01044	1.0072	10.1379	0.561127	2.93611	NAN	2.71168	NAN	2.18496
16	12.5596	9.70532	5.62902	6.98223	1.91746	4.01798	4.1945	1.42939	8.47878	4.67627	7.9371	9.77335	NAN	13.0933	NAN	5.00125	1.49198	6.6134	NAN	4.75784	5.28571	NAN	NAN	6.61342	NAN	6.37512	NAN	9.69811	2.05227	5.96591	5.72614	NAN	4.54677	1.14277	5.24158	1.90917	NAN	1.47232	0.94677	1.71034	2.09998	1.31194	8.24882	NAN	3.25397	NAN	3.75246	NAN	0.631189
24	12.3155	8.98654	0.857219	4.72435	1.45758	3.68929	1.04051	1.61923	9.09565	3.57746	9.02978	9.25515	NAN	12.9662	0.890638	3.45792	NAN	2.18394	NAN	4.12123	5.57016	NAN	NAN	3.80203	NAN	9.04027	NAN	5.5219	0.357682	2.13008	2.47698	NAN	2.05161	0.799579	2.85509	0.208566	NAN	NAN	1.85686	0.474049	2.07416	0.888143	10.3132	NAN	1.82524	NAN	1.09037	NAN	0.980695
32	12.328	9.06108	NAN	6.80443	NAN	4.0125	1.83095	1.3034	9.85489	4.55049	8.58616	9.15979	NAN	13.5184	0.834156	5.8558	NAN	2.87324	NAN	5.39133	5.90623	NAN	NAN	4.9252	NAN	7.44721	NAN	6.52306	0.400197	3.3069	2.19624	NAN	2.90884	0.658308	2.96124	0.430065	NAN	NAN	2.75858	2.03163	2.23454	2.54666	9.54776	NAN	2.31391	NAN	2.52079	NAN	2.21304
40	12.3698	10.1996	NAN	4.58021	NAN	3.80166	2.14545	1.0362	10.2699	4.72571	6.93579	10.6631	NAN	13.4825	NAN	2.27937	NAN	2.9054	NAN	2.97919	5.90656	NAN	NAN	3.3243	NAN	5.96861	NAN	4.28489	0.149576	3.14054	2.74491	NAN	2.78608	NAN	2.57711	NAN	NAN	NAN	2.23765	0.759243	2.50936	2.09184	7.67189	NAN	1.86081	NAN	1.99118	NAN	0.696365
48	13.5211	9.98808	0.888694	6.51075	NAN	4.87508	1.95576	1.93571	10.1187	4.84005	9.40798	11.2458	NAN	13.1605	1.28355	3.1386	0.781888	2.71487	NAN	4.92967	6.04326	NAN	NAN	4.4317	NAN	10.556	NAN	4.64364	0.467202	4.09132	4.63266	NAN	2.96957	0.632335	2.33112	0.321727	NAN	0.807744	4.24145	0.521648	2.92663	0.894482	11.4897	NAN	3.67266	NAN	2.6784	NAN	2.42696
56	9.61537	8.40638	NAN	3.30937	2.29562	3.44751	NAN	1.06291	6.96113	2.70719	6.6876	6.18052	NAN	12.5834	NAN	2.0831	NAN	1.20762	NAN	2.42261	5.16445	NAN	NAN	3.24261	NAN	5.19594	NAN	6.40912	NAN	1.77342	0.23873	NAN	1.94082	NAN	NAN	NAN	NAN	NAN	0.932174	NAN	2.2854	0.91421	7.21919	NAN	1.08187	NAN	1.10674	NAN	NAN
64	12.5174	9.86365	9.42241	5.84539	NAN	3.59634	3.35209	1.58564	8.98002	4.67344	8.0365	8.27028	NAN	13.2028	NAN	3.64333	0.73158	5.94177	NAN	4.30501	5.98832	NAN	NAN	4.97781	NAN	7.06351	NAN	9.37548	1.06323	4.97573	4.5301	NAN	3.90902	0.962406	4.83602	0.980175	NAN	NAN	2.235	1.75396	2.76783	4.40562	7.81026	0.559089	2.76742	NAN	3.75158	NAN	0.864942
72	13.9237	8.87728	NAN	7.22142	NAN	3.92384	NAN	1.34643	10.7644	4.1403	8.95	11.0497	NAN	13.1354	0.993412	3.27552	NAN	2.42306	NAN	4.19827	5.64146	NAN	NAN	5.06515	NAN	10.218	NAN	4.93415	NAN	2.62932	3.56668	NAN	2.11776	0.806021	2.0809	0.170213	NAN	NAN	2.17695	NAN	2.31417	NAN	10.7558	NAN	2.10744	NAN	2.46426	NAN	1.25697
80	13.3186	10.8791	4.51591	7.42736	2.00766	4.79779	1.80322	2.15496	10.2148	4.78048	8.96555	12.3565	NAN	13.1729	0.842905	3.56495	NAN	3.32714	NAN	4.61988	6.00889	NAN	NAN	6.7694	NAN	9.16989	NAN	5.96914	0.395455	3.82813	3.83389	NAN	3.23788	0.480842	2.20224	0.889232	NAN	NAN	3.0346	0.62003	2.83255	1.76811	12.4821	NAN	3.27712	NAN	3.31606	1.74734	1.61282
T417-1675	12.0668	9.75767	NAN	3.99181	NAN	3.87247	1.55132	1.38781	9.47349	5.26473	8.0002	8.49855	NAN	12.8563	NAN	3.02685	NAN	2.4271	NAN	4.0668	6.02469	NAN	NAN	3.84116	NAN	8.42727	NAN	3.47963	NAN	3.13959	1.57467	NAN	2.64459	NAN	2.14075	NAN	NAN	NAN	3.388	NAN	2.88621	NAN	9.1014	NAN	2.23709	NAN	1.63974	NAN	1.89046
[truncated: 43 more columns]

## Sheet: QC (Page 3)
QC:
All samples were successfully analyzed.
